# Supplementary material for: High Anti-Swelling Zwitterion-Based Hydrogel with Merit Stretchability and Conductivity for Motion Detection and Information Transmission
Source: Nanomaterials (Basel). 2025 Jul 2;15(13):1027. doi: 10.3390/nano15131027 (PMC12250818; doi:10.3390/nano15131027)
Supplement: Supplementary file 1 [file nanomaterials-15-01027-s001.zip]

Archive with 1 entries (1 files):
- nanomaterials-3692415-supplementary.pdf
